# Supplementary material for: Occurrence, Ecological Risk, and Source Apportionment of Antibiotics in Surface Water and Sediment of Yellow River Delta
Source: Toxics. 2026 Jun 25;14(7):552. doi: 10.3390/toxics14070552 (PMC13418894; doi:10.3390/toxics14070552)
Supplement: Supplementary file 1 [file toxics-14-00552-s001.zip]

Archive with 1 entries (1 files):
- toxics-4300246-supplementary.pdf
